# Supplementary material for: Diet Quality, Health, and Wellbeing within the Irish Homeless Sector: A Qualitative Exploration
Source: Int J Environ Res Public Health. 2022 Nov 30;19(23):15976. doi: 10.3390/ijerph192315976 (PMC9738806; doi:10.3390/ijerph192315976)
Supplement: Supplementary file 1 [file ijerph-19-15976-s001.zip]

Archive with 1 entries (1 files):
- ijerph-2014639-supplementary.pdf
